# Supplementary material for: Echocardiographic left ventricular stroke work index: An integrated noninvasive measure of shock severity
Source: PLoS One. 2022 Mar 9;17(3):e0262053. doi: 10.1371/journal.pone.0262053 (PMC8906587; doi:10.1371/journal.pone.0262053)
Supplement: S1 File — (XLSX) [file pone.0262053.s008.xlsx]

## Sheet: Sheet1
Mayo Clinic Echocardiographic Hemodynamic Calculator
From “Echocardiographic left ventricular stroke work index: An integrated noninvasive measure of shock severity”
By Jacob C. Jentzer, Brandon M. Wiley and Nandan S. Anavekar
Mayo Clinic Cardiac Intensive Care Unit, Department of Cardiovascular Medicine
FOR EDUCATIONAL PURPOSES ONLY - provided sample data are not from a specific patient
To calculate LVSWI and CPO, please enter data below in the "Enter Values" column; failure to enter all necessary data will result in erroneous calculations
Raw Data	Enter Values	Calculated Data	Calculated Value	Computed Hemodynamic Variables	Calculated Value
Vital signs @ LVOT VTI acquisition		Vital signs		Left ventricular stroke work index (J/m2)	51.4168
Systolic blood pressure (mmHg)	120	Mean blood pressure (mmHg)	106.667	Left ventricular stroke work (J)	117.595
Diastolic blood pressure (mmHg)	80	Shock index	0.666667	Cardiac power index (W/m2)	0.748517
Heart rate (BPM)	80	Body surface area (m2)	2.28709	Cardiac power output (W)	1.71192
Height (cm)	170
Weight (kg)	80	Basic systemic hemodynamics
2D measurements		Stroke volume (ml)	90.4779
LVOT diameter (cm)	2.4	Stroke volume index (ml/m2)	39.5603
Spectral Doppler measurements		Cardiac output (L/min)	7.23823
LVOT VTI (cm)	20	Cardiac index (L/min/m2)	3.16482
Mitral E wave (cm/s)	90	Mitral E/e' ratio	10
Tissue Doppler measurements		LVDEP (mmHg)	11.1
Mitral e' velocity (cm/s)*	9			Formula for calculating LVSWI is from Jentzer, Circ Cardiovasc Imaging 2020;13:e011642 (PMID 33190537)
* Medial mitral e' velocity is used preferentially, but lateral or average mitral e' velocity can be substituted
Password to unprotect sheet is "LVSWI"
